# Supplementary material for: Knowledge, attitude, and practice of healthcare workers on early gastrointestinal cancer in China
Source: Front Public Health. 2023 Jul 6;11:1191699. doi: 10.3389/fpubh.2023.1191699 (PMC10357471; doi:10.3389/fpubh.2023.1191699)
Supplement: Supplementary file 2 [file Table_2.XLSX]

## Sheet: Sheet1
Name of hospital	Number of beds	Professional service	Oncology service
Lianyungang Second People's Hospital	1307	Internal medicine, surgery, gynecology, pediatrics	Yes
Lianyungang First People's Hospital	2610	Internal medicine, surgery, gynecology, pediatrics	Yes
Lianyungang Eastern Hospital	620	Internal medicine, surgery, gynecology, pediatrics	Yes
Lianyungang Hospital of Traditional Chinese Medicine	620	Internal medicine, surgery, gynecology, pediatrics	Yes
Lianyungang Guangming Eye Hospital	100	Ophthalmology	No
Lianyungang Eye Hospital	65	Ophthalmology	No
Donghai County People's Hospital	810	Internal medicine, surgery, gynecology, pediatrics	Yes
Ganyu District People's Hospital	1000	Internal medicine, surgery, gynecology, pediatrics	Yes
Guanyun County People's Hospital	1100	Internal medicine, surgery, gynecology, pediatrics	Yes
The first People's Hospital of Guannan County	1000	Internal medicine, surgery, gynecology, pediatrics	Yes
PLA 149 Hospital	500	Internal medicine, surgery, gynecology, pediatrics	Yes
Guanyun County Renji Hospital	1000	Internal medicine, surgery, gynecology, pediatrics	No
Donghai County Huangchuan Central Health Center	150	General practice	No
Haizhou Community Health Service Center	80	General practice	No
Xinba Community Health Service Center	100	General practice	No
Kongwang Mountain Community Health Service Center	50	General practice	No
Donghai Limin Hospital	50	General practice	No
Guanyun Hospital of Traditional Chinese Medicine	110	Internal medicine, surgery, gynecology, pediatrics	Yes
Ganyu Hospital of Traditional Chinese Medicine	100	Internal medicine, surgery, gynecology, pediatrics	Yes
Lianyungang Saint Ann's Hospital	600	Internal medicine, surgery, gynecology, pediatrics	No
Suzhou Xiangcheng People's Hospital	600	Internal medicine, surgery, gynecology, pediatrics	Yes
Jinan Fourth People's Hospital	770	Internal medicine, surgery, gynecology, pediatrics	Yes
Tai 'an Central Hospital	2283	Internal medicine, surgery, gynecology, pediatrics	Yes
Lianyungang Maternal and Child Health Care Hospital	401	Gynecology, pediatrics	Yes
Huaguoshan Community Health Service Center	50	General practice	No
First Hospital of Shanxi Medical University	1500	Internal medicine, surgery, gynecology, pediatrics	Yes
The Second Hospital of Shanxi Medical University	2700	Internal medicine, surgery, gynecology, pediatrics	Yes
Haizhou Zhongzheng Health Center	50	General practice	No
The Fourth People's Hospital of Lianyungang	360	Infectious diseases, mental diseases	Yes
Lianyungang Hongmen Community Health Service Center	50	General practice	No
